# Supplementary material for: Improvement in the Thermal Stability of IsMHETase by Sequence and Structure-Guided Calculation
Source: Molecules. 2025 Feb 20;30(5):988. doi: 10.3390/molecules30050988 (PMC11902034; doi:10.3390/molecules30050988)
Supplement: Supplementary file 1 [file molecules-30-00988-s001.zip]

Archive with 1 entries (1 files):
- molecules-3468299-supplementary.pdf
